# Supplementary material for: High-performance bifacial perovskite solar cells enabled by single-walled carbon nanotubes
Source: Nat Commun. 2024 Mar 12;15:2245. doi: 10.1038/s41467-024-46620-1 (PMC10933432; doi:10.1038/s41467-024-46620-1)
Supplement: Supplementary file 4 — Source Data [file 41467_2024_46620_MOESM4_ESM.xlsx]

## Sheet: Fig 5
			Snow		Fibreglass		Grass		Dry soil		Sand		Wet soil		Concrete		Tile
Year	Month		Elec (Wh)		Elec (Wh)		Elec (Wh)		Elec (Wh)		Elec (Wh)		Elec (Wh)		Elec (Wh)		Elec (Wh)
2025	1		19551.8		15793.9		12860.6		12636.4		11821.7		10801.2		10606		10180.1
2025	2		35968.3		28917.6		23441.5		23021.8		21516.4		19629.6		19271.6		18478.9
2025	3		46706.5		36883.1		29384.5		28803.9		26817.6		24322.4		23862.9		22789.1
2025	4		55391.8		42995		33667.6		32939.3		30548.1		27538		26999.1		25675.8
2025	5		45258.3		34475		26475		25845.2		23860.7		21357.3		20922.3		19797.8
2025	6		59755.7		45344.4		34678.2		33837.1		31208		27889.9		27317		25819.9
2025	7		56022.1		42641.2		32717.6		31936.1		29477.7		26376		25837.8		24443.2
2025	8		47429.5		36430.3		28220.6		27576.5		25510.9		22907.5		22449.2		21290.5
2025	9		48226.5		37826.8		29934.7		29321.5		27258.3		24664.3		24192		23066.1
2025	10		40684		32474.7		26144.6		25657.4		23943.6		21793.7		21390.6		20478.4
2025	11		24309.9		19627.5		15974.6		15695.3		14681.8		13412.3		13169.6		12639.4
2025	12		16851.2		13662		11162.7		10972.2		10272.3		9396.12		9227.46		8863.67
2026	1		21078.3		17049.7		13900.5		13660.1		12782.8		11684.1		11473.5		11015.8
2026	2		32741.3		26280.9		21271.6		20887.3		19515		17794.7		17469.2		16744.8
2026	3		45796.5		36138.3		28770.5		28199.9		26251		23802.6		23352.3		22297.7
2026	4		58981.6		45830.3		35926.6		35153.7		32609.7		29407.8		28833.6		27427.7
2026	5		54480.5		41601.3		32028.6		31275.7		28891.3		25884.1		25359.7		24012.4
2026	6		62515.5		47435.8		36274.9		35394.8		32644		29172.3		28572.9		27006.4
2026	7		54658.1		41594.1		31907.4		31144.5		28745.6		25719		25194		23832.8
2026	8		64163.7		49568		38625.5		37769.2		34987.8		31484.6		30862.2		29313.3
2026	9		49637.5		38960.4		30853		30223.4		28101.1		25433		24946.6		23789.6
2026	10		28764.8		22735		18128.8		17772.4		16550.1		15014.8		14731.7		14071.8
2026	11		29431.7		23861.9		19496.8		19164		17941.6		16411.3		16116.7		15481.3
2026	12		22140.4		18045.1		14816.2		14570.9		13655.8		12511		12288.6		11816.9
2027	1		21640.9		17520.2		14296		14049.9		13149.9		12023		11806.6		11337.8
2027	2		31346.8		25127.2		20311.4		19941.6		18626.2		16976.8		16665.4		15969.6
2027	3		47733		37732.7		30092		29500.8		27472.7		24925.3		24455.4		23360.7
2027	4		53852.7		41781		32701.9		31992.8		29667.2		26739.6		26215.8		24928.1
2027	5		67859.6		51931.3		40072.6		39140.7		36175.8		32437.3		31783.1		30112.2
2027	6		53549.5		40641.8		31088		30334.8		27979.2		25006.4		24493		23152
2027	7		54400		41397.3		31755.9		30996.5		28608.8		25596.4		25073.9		23719
2027	8		49139.8		37776.2		29289.3		28623.7		26485.1		23790		23315		22116.7
2027	9		49102		38535.4		30512.7		29889.6		27789.9		25150.3		24669.2		23524.3
2027	10		37755.6		30084.8		24179.9		23725		22132.1		20133.3		19759.7		18909.7
2027	11		16455.1		13137.9		10579.7		10382.8		9689.83		8820.56		8657.53		8288.84
2027	12		13662.8		11018.4		8957.94		8800.32		8230.13		7515.77		7379.51		7080.67
2028	1		25027.9		20321.2		16626.4		16345		15306.9		14007.6		13756.9		13218.5
2028	2		12779.2		9885.98		7715.49		7545.79		6992.71		6296.27		6172.24		5864.92
2028	3		54194.9		42960.3		34354.1		33689.2		31392		28507.6		27973.1		26738
2028	4		45639.5		35259.4		27478.3		26869.5		24891.5		22400.3		21957.7		20856.4
2028	5		46269.9		35256.3		27083.4		26440.1		24411.6		21852.8		21408.1		20259
2028	6		59895.9		45449.3		34757.1		33913.9		31278.5		27952.4		27378.2		25877.4
2028	7		60184.9		45828.1		35177		34338.3		31697.8		28366.6		27788.2		26290.9
2028	8		66308.2		51262.6		39976		39093		36220.4		32602.5		31959.1		30360.8
2028	9		42969.4		33593.9		26498.8		25946.7		24103.2		21784.7		21364.8		20354.4
2028	10		34188.4		27153.9		21755.8		21339.2		19892.6		18076.8		17739.3		16963.7
2028	11		26917.9		21780.5		17763.1		17456.4		16336.4		14933.8		14664.8		14080.8
2028	12		39039.2		32018.3		26440.9		26018.9		24414.7		22409.5		22015.8		21197.3
2029	1		20292.2		16417.9		13388.5		13157.3		12312.9		11255.5		11052.7		10612.4
2029	2		34971.7		28115		22789.8		22381.6		20917.9		19083.4		18735.3		17964.5
2029	3		64730.8		51477.5		41293.9		40508.4		37772.4		34338.4		33698.7		32234.3
2029	4		55950.1		43434.5		34016.4		33281		30865.9		27825.8		27281.4		25945
2029	5		49398.8		37678.7		28974.7		28289.8		26125.9		23396.4		22921.3		21696.9
2029	6		53887.3		40899		31285.3		30527.3		28156.9		25165.4		24648.6		23299.3
2029	7		57570.9		43824.8		33629.6		32826.8		30300.5		27113.4		26560.2		25127.3
2029	8		45172.7		34672.8		26839.8		26225.1		24256.6		21775.5		21339.2		20234.1
2029	9		45267.9		35451.9		28012.5		27434.1		25494.9		23056.4		22613.4		21553
2029	10		40856.2		32621.1		26269.5		25780.7		24060.1		21901.6		21496.8		20581.3
2029	11		30603.4		24813.3		20275.1		19929.1		18658.2		17067		16760.7		16100.1
2029	12		19101.5		15527.9		12718.9		12505.1		11713.7		10723.3		10531.8		10122.2
2030	1		24234.8		19666.4		16082.4		15809.3		14803.6		13544.7		13302		12780
2030	2		37843.2		30458.2		24715.9		24276		22693.8		20710.9		20334		19502.1
2030	3		57522.7		45662		36564.2		35861.8		33426.5		30369.4		29801.5		28494.7
2030	4		60766.4		47254.4		37072.4		36278		33658.8		30362.4		29770.5		28324.4
2030	5		59981.5		45846.8		35333.3		34506.8		31883.6		28575.7		27998		26517.5
2030	6		55892		42414.3		32439.4		31652.8		29194		26090.8		25554.9		24154.9
2030	7		47121.6		35827.8		27459.1		26799.8		24730.3		22119		21666.7		20491.2
2030	8		44961.8		34479.4		26665		26051.5		24090.8		21619.2		21185.2		20083.2
2030	9		42626.8		33311.7		26265		25716.6		23887.2		21586.3		21169.8		20166.5
2030	10		30737.7		24336.2		19438.3		19059.7		17755.5		16117.8		15814.9		15112.6
2030	11		19269.5		15455		12499.7		12272.9		11464.7		10451.5		10260		9832.88
2030	12		19466		15831.8		12973.6		12756.1		11950		10941.2		10745.9		10329
2031	1		24260.7		19674.8		16079.7		15805.6		14798.3		13537.2		13294.3		12770.9
2031	2		41199.7		33207.5		26983.4		26507.1		24786.7		22631.2		22220.4		21317.9
2031	3		39988.2		31440.2		24940.6		24436.3		22729.2		20583.7		20191.4		19263
2031	4		55943.3		43447.1		34040.7		33306.4		30892.5		27854		27309.6		25974.6
2031	5		64551.5		49382.2		38091.7		37204.4		34383.2		30825.9		30203.8		28613.2
2031	6		60000.5		45530.8		34821.1		33976.5		31336.6		28004.9		27429.6		25926.3
2031	7		67132.3		51133.2		39260.5		38325.6		35380.8		31665.7		31020.4		29351
2031	8		64594.1		49906.1		38893.4		38031.6		35231.8		31705.4		31078.8		29519.8
2031	9		53327.7		41922.2		33250		32577		30300		27438		26914.9		25676.1
2031	10		39251.8		31289.1		25157.2		24684.8		23029.4		20952.2		20563.7		19680.8
2031	11		20766.1		16697.2		13536.7		13294.5		12425.5		11336.3		11129.6		10672.1
2031	12		15087.1		12202		9947.02		9774.83		9146.83		8360.36		8209.61		7881.93
2032	1		28906.4		23518		19278.3		18955.8		17759.1		16261.6		15971.6		15353
2032	2		36906.9		29694.3		24088		23658.5		22114.9		20180.4		19812.8		19000.9
2032	3		42772.9		33689		26770.9		26234.6		24411.4		22120.4		21700.3		20711.2
2032	4		48950.4		37886		29580.5		28931.2		26813		24145.7		23670.4		22493.9
2032	5		62198.3		47564.5		36675.1		35819.2		33099.9		29671		29071.7		27537.8
2032	6		52070.8		39519.2		30229.3		29496.9		27206.4		24315.8		23816.5		22512.7
2032	7		72688.9		55385.1		42540.2		41528.8		38341		34319.3		33620.5		31813.9
2032	8		59215.6		45697.6		35571.7		34778.9		32209.9		28973.8		28399.9		26967.4
2032	9		30257.6		23356.6		18187.3		17782.7		16470.6		14817.9		14524.6		13793.4
2032	10		37841.7		30150.7		24230.8		23774.7		22178.1		20174.6		19800.2		18948
2032	11		26948		21801.1		17776.9		17469.7		16348.2		14943.9		14674.5		14089.6
2032	12		12557.7		10117.6		8218.39		8073.02		7548.5		6891.29		6766.12		6490.83
2033	1		22794.9		18476.1		15092.4		14834.4		13887.5		12701.9		12473.8		11981.4
2033	2		40197.7		32389.1		26310.3		25845		24166		22062.2		21661.5		20780.2
2033	3		29241.3		22701.9		17781.8		17397.7		16135.8		14547.5		14263		13565
2033	4		55813.2		43331.8		33939.3		33206		30797		27764.8		27221.7		25889
2033	5		55849.2		42656.3		32848.6		32077.3		29633.4		26551.2		26013.5		24633
2033	6		52385.9		39758.8		30412.7		29675.8		27371.5		24463.4		23961		22649.3
2033	7		58269.9		44360.3		34043		33230.5		30673.7		27448		26888.1		25437.9
2033	8		56897.2		43869.6		34117.7		33354		30883.7		27771.7		27220.6		25841.6
2033	9		34739.6		26951		21093.9		20636.5		19136.3		17247.8		16910		16079.3
2033	10		50998.9		40898.6		33073.8		32473.2		30333.8		27651.6		27144.8		26013.8
2033	11		12669.4		10005.9		7972.89		7815.52		7276.84		6600.2		6475.57		6184.47
2033	12		24191.4		19745.4		16234.1		15967.5		14969		13720.1		13476.9		12963.4
2034	1		10134		7994.87		6363.66		6237.33		5806.05		5264.25		5164.63		4931.21
2034	2		31626.1		25369.3		20521.1		20149		18822.7		17159.9		16845.6		16144.8
2034	3		47011.4		37138.5		29599.4		29015.9		27017.3		24506.8		24044.2		22964.4
2034	4		50598.4		39217.1		30663.8		29995.5		27808.5		25055		24563.3		23350.7
2034	5		66483.1		50866.6		39241.9		38328.3		35423		31759.6		31118.7		29480.9
2034	6		51119.8		38800.1		29681.4		28962.5		26714		23876.3		23386.2		22106.3
2034	7		46436.9		35308.1		27061.5		26411.8		24372.4		21799.2		21353.4		20195.1
2034	8		45613.6		34999.6		27083.7		26462.5		24474.2		21968.2		21527.8		20411.2
2034	9		40947.8		31964.1		25174.2		24645.5		22886.4		20673.7		20273.8		19307.7
2034	10		54009.5		43363.4		35105.8		34472.4		32209		29371.8		28834.7		27640.3
2034	11		28444.2		23023.7		18783.1		18459.5		17276.3		15794.8		15510.4		14893.8
2034	12		13326.7		10748.1		8738.81		8585.11		8028.98		7332.25		7199.33		6907.89
2035	1		25991		21121		17294.4		17003.1		15926		14577.8		14317.3		13759.4
2035	2		25659.8		20460.5		16455.8		16147.4		15065.5		13708.1		13454.1		12877.4
2035	3		55417.1		43931.2		35132.2		34452.4		32103.6		29154.4		28607.8		27345
2035	4		50207.1		38874.5		30364.7		29699.5		27527.6		24792.9		24305.2		23099.5
2035	5		58400.9		44633.7		34394.2		33589.2		31034.9		27813.7		27251.2		25809.4
2035	6		59420.4		45090.2		34483.8		33647.5		31033.1		27733.6		27163.8		25675.2
2035	7		63218.7		48138.7		36951.2		36070.2		33296.7		29797.6		29190.1		27617.4
2035	8		49527.7		38079		29527.7		28857.1		26701.8		23985.7		23506.8		22299.3
2035	9		48998.1		38453.5		30447.6		29825.8		27730.6		25096.6		24616.5		23474
2035	10		45160		36130.9		29152.6		28616.2		26717.8		24336.9		23888.8		22881.7
2035	11		24404.6		19694.8		16022.2		15741.4		14723.5		13448.4		13204.9		12672
2035	12		23271.6		18983.3		15598.9		15341.9		14380.9		13178.6		12944.8		12450.1
2036	1		29746.7		24208.2		19849.1		19517.5		18286.4		16745.8		16447.3		15811.2
2036	2		27836.5		22250.8		17938		17606.3		16435.2		14966.4		14690.4		14068.4
2036	3		53706.3		42544.5		33999.5		33339.1		31061.3		28201.2		27671.8		26445.9
2036	4		41304.6		31818.1		24722.9		24167		22372.6		20112		19712.1		18709.4
2036	5		61231.1		46814		36087.9		35244.6		32567.2		29191		28601.1		27090.4
2036	6		63557.9		48222.7		36873.3		35978.3		33181.5		29651.6		29042.3		27449.4
2036	7		42547.1		32308		24728		24130.5		22260		19899.7		19491.6		18427.6
2036	8		44820.7		34387.3		26606.9		25996.2		24042.4		21579.8		21147		20049.6
2036	9		30756.8		23751.5		18502.5		18091.7		16758.4		15079.1		14780.9		14038.2
2036	10		23173.3		18142.5		14331.4		14035.1		13042.2		11793.8		11567.1		11024
2036	11		25955.2		20978.5		17091.4		16794.5		15713.4		14359.5		14100.2		13535.6
2036	12		29390.7		24040.3		19803.9		19482.8		18272.1		16758.2		16462.3		15841.8
2037	1		30263		24654.5		20234.9		19899		18647.7		17082.1		16778.2		16132.8
2037	2		23512		18707.2		15014.1		14729.3		13736.1		12489.6		12257.2		11726.1
2037	3		50813		40214.9		32108.3		31481.5		29324.6		26616		26115.4		24953
2037	4		70773.4		55163.8		43378.2		42459.6		39414.9		35583.9		34893.5		33217.5
2037	5		55514.8		42399.7		32650.2		31883.4		29454.1		26390.4		25855.9		24483.6
2037	6		63038.9		47830.3		36574.4		35686.7		32912.8		29411.8		28807.4		27227.6
2037	7		59625.6		45396.2		34840.9		34009.6		31393.5		28092.9		27520		26036.3
2037	8		48290.4		37118.3		28775.2		28120.8		26018.9		23370.1		22903.3		21725.4
2037	9		57885.6		45603.1		36246		35520.6		33053.5		29953.3		29384.7		28046.4
2037	10		37198.2		29618		23787.2		23337.8		21767.3		19796.5		19428.6		18589.6
2037	11		32630.4		26487.5		21666.6		21299.3		19945.6		18251.1		17924.2		17221.9
2037	12		19447.2		15812.7		12955		12737.5		11932		10923.9		10728.9		10312.1
2038	1		31695		25829.7		21205.8		20854.5		19544.3		17905.3		17587		16911.5
2038	2		21949.1		17416.4		13941.3		13673		12743.5		11576.7		11360.1		10861.2
2038	3		50213.3		39717.8		31693.9		31073.2		28940.8		26262.5		25768		24617.9
2038	4		62204.7		48374.1		37951.9		37138.8		34457.7		31083.4		30477.5		28997.3
2038	5		52375.1		39980.2		30769.8		30045.3		27752.4		24860.6		24356.5		23060.4
2038	6		62176.5		47178.4		36077.9		35202.5		32466.6		29013.7		28417.5		26859.4
2038	7		56418.5		42943.7		32950.4		32163.4		29687.5		26563.9		26021.9		24617.4
2038	8		47896.1		36805.4		28524.9		27875.4		25790.2		23162.4		22699.4		21530.5
2038	9		45574.7		35699		28213.2		27631.2		25679.2		23224.6		22778.6		21711.5
2038	10		33332.4		26454.9		21180.7		20773.5		19362.3		17590.6		17261.6		16504.2
2038	11		18026.1		14419.7		11633.1		11418.9		10661.1		9710.69		9531.86		9129.79
2038	12		21516.1		17540.4		14405		14166.8		13277.7		12165.5		11949.4		11491.2
2039	1		9205.01		7223.59		5719.64		5602.85		5209.3		4714.57		4624.4		4409.84
2039	2		31561.6		25318.8		20481		20109.8		18786.2		17126.8		16813.1		16113.8
2039	3		42288.3		33301.7		26458.8		25928.3		24125.5		21860.1		21444.9		20466.6
2039	4		52279.3		40536.4		31708.6		31019		28760.2		25916.4		25408.2		24156.4
2039	5		67616.5		51748.5		39933.8		39005.3		36051		32326		31674.1		30009.2
2039	6		64286.4		48778.6		37300.3		36395.1		33566.2		29995.8		29379.4		27768.2
2039	7		51085.2		38862.5		29802		29088.3		26845.7		24016.2		23525.6		22252.7
2039	8		48333.3		37144.5		28790.2		28134.9		26030.9		23379.3		22912.1		21732.8
2039	9		52443.8		41224		32693.3		32031.2		29791.7		26976.7		26462.4		25243.8
2039	10		28708.2		22670.4		18061.8		17705.1		16484.2		14950.7		14668.3		14008.4
2039	11		23243.1		18735.4		15224.9		14956.3		13985.8		12769.9		12538.2		12029.1
2039	12		24337.4		19866.1		16334.4		16066.4		15061.9		13805.5		13560.9		13044.4
2040	1		27438		22313.3		18283.3		17976.6		16840.2		15418.1		15143		14555.1
2040	2		26950		21529.7		17347.1		17025.3		15891		14468.1		14200.9		13597.9
2040	3		38288.4		30059.2		23809.9		23324.7		21688.1		19630.8		19255.5		18363.7
2040	4		68128.3		53074.5		41713.7		40828.1		37895.9		34206.4		33542		31926.9
2040	5		54204.6		41388.8		31863.5		31114.4		28741.9		25749.8		25228		23887.4
2040	6		72200.8		54774.7		41877		40859.8		37681.9		33671		32978.7		31168.3
2040	7		55249.4		42048.6		32259.7		31488.7		29064		26004.9		25474.2		24098.5
2040	8		53214.7		40977.6		31826.7		31109.6		28796.9		25883		25367.9		24074.8
2040	9		34963		27134.4		21245.5		20785.7		19276.3		17376.4		17036.3		16201
2040	10		33365.8		26482.7		21204.1		20796.5		19383.9		17610.6		17281.3		16523.2
2040	11		43244.4		35250.3		28946.3		28467.3		26680.1		24444.3		24009.9		23088.9
2040	12		11423.2		9165.83		7416.26		7282.01		6803.1		6202.72		6089.17		5836.24
2041	1		23845.1		19341		15809.4		15540.2		14550.3		13311		13072.3		12558.1
2041	2		20176.1		15964.2		12743.6		12494.5		11638.1		10562.5		10363.7		9902.08
2041	3		49979.7		39528		31538.3		30920.3		28797.5		26131.3		25639.2		24494
2041	4		59634.4		46347.8		36340		35559		32987.3		29750.4		29169.8		27748.9
2041	5		63227.5		48354.7		37287.2		36417.3		33653.3		30167.9		29558.6		27999.7
2041	6		62525.1		47441		36277.3		35397		32645.7		29173.4		28573.9		27007
2041	7		53848.3		40979.9		31437.6		30686		28322.6		25340.9		24823.6		23482.6
2041	8		54190		41741.1		32429.3		31699.6		29345		26378.2		25853.7		24537.5
2041	9		38996.6		30381.6		23881.1		23374.4		21696.4		19585.2		19204.9		18281
2041	10		14039.5		10676.4		8184.78		7988.54		7372.21		6594.63		6459.86		6110
2041	11		17689.4		14150.3		11415.7		11205.5		10461.8		9529.18		9353.7		8959.14
2041	12		23517.1		19189.4		15772.7		15513.2		14542.3		13327.8		13091.4		12591.9
2042	1		33813.3		27768.8		22959.3		22595.7		21208		19473.8		19132.5		18425.9
2042	2		39148.8		31533.1		25606.6		25152.9		23517.1		21467.5		21077.3		20218.4
2042	3		47733.2		37717.6		30067.9		29475.9		27447		24898.5		24428.8		23333
2042	4		53268.5		41299.7		32302.8		31600		29298.2		26400.5		25882.6		24607
2042	5		61880.8		47324.5		36492.8		35641.4		32936.3		29525.3		28929		27403.3
2042	6		57016.5		43267.2		33091.4		32289		29780.6		26615		26068.3		24640.1
2042	7		50175.6		38169		29268.8		28567.7		26364.9		23585.6		23103.8		21853.4
2042	8		64617.9		49933.8		38922		38060.3		35259.8		31732.6		31105.7		29546.6
2042	9		43038.2		33644.4		26536.1		25982.9		24136.4		21813.9		21393.3		20381.1
2042	10		34130.2		27108.3		21719.7		21303.9		19859.8		18047.1		17710.1		16935.9
2042	11		22515.7		18143.4		14739.4		14478.9		13538.6		12360.3		12135.9		11642.4
2042	12		12917.5		10401.6		8444.44		8294.58		7754.75		7078.3		6949.6		6666.02
2043	1		19072.6		15390.8		12520.1		12300.6		11505.1		10508.5		10318.2		9901.67
2043	2		40555.2		32692.9		26569		26100.4		24407.1		22285.6		21881.3		20993.2
2043	3		52205.7		41337.9		33021.2		32378.3		30163.2		27381.7		26867.3		25674.4
2043	4		58098.7		45143		35386.5		34625		32119		28964.8		28399.2		27014.1
2043	5		65737.6		50298.8		38805.7		37902.4		35029.7		31407.5		30773.8		29154.4
2043	6		60015.7		45544.2		34832.6		33987.9		31347.4		28014.8		27439.3		25935.8
2043	7		54670.4		41605.2		31917.2		31154.2		28754.7		25727.5		25202.3		23840.9
2043	8		60436.2		46643.5		36310.9		35501.9		32880.1		29577.4		28991.6		27529.7
2043	9		76541.2		60559.6		48336.1		47390.6		44140.3		40058.1		39304.1		37551.4
2043	10		23774.6		18633.8		14735.7		14432.8		13415.2		12135.7		11903		11347.2
2043	11		27502.2		22256.1		18153.2		17840		16695.8		15263		14988.1		14391.6
2043	12		24739.2		20195.1		16605.8		16333.3		15312.3		14035.3		13786.5		13261.6
2044	1		30890		25161.3		20647.7		20304.6		19027.2		17428.9		17118.8		16459.7
2044	2		34467.6		27697		22441.1		22038.2		20595		18786		18443.1		17682.5
2044	3		34667.4		27119.5		21405.2		20960.7		19474.3		17605.1		17266.1		16452.2
2044	4		51160.2		39628.7		30966.7		30289.7		28077.3		25291.8		24794.7		23567.1
2044	5		56323.3		43024		33136.5		32359		29894.6		26786.7		26244.4		24852.5
2044	6		57677		43768.8		33474.7		32663		30125.4		26922.8		26369.8		24924.9
2044	7		64576.6		49189.7		37770.5		36871.4		34038.8		30465.2		29844.5		28238.7
2044	8		51897.3		39947.9		31014.7		30314.5		28058.3		25215.4		24713.2		23451.1
2044	9		40103.1		31282		24619.1		24100.1		22376.3		20207.7		19816.3		18868.6
2044	10		34678		27554		22085.1		21663.1		20196.4		18355.3		18012.8		17226.9
2044	11		22073.4		17772.3		14426.7		14170.5		13248		12091.9		11872		11387.2
2044	12		16658.2		13501.9		11029		10840.4		10148.4		9281.97		9115.28		8755.41
2045	1		27155.9		22076.5		18083.4		17779.5		16654.5		15246.5		14974.2		14391.9
2045	2		26024.3		20770.4		16719.9		16408.1		15311.8		13936.5		13678.7		13095
2045	3		48262.7		38138.1		30404.9		29806.4		27755.2		25178.6		24703.6		23595.9
2045	4		51538.6		39932.3		31212.3		30530.9		28302.6		25497.2		24996.4		23760.4
2045	5		59457.8		45445.8		35023.6		34204.2		31603.9		28324.8		27752		26284.4
2045	6		52223.9		39634.7		30317.3		29582.6		27285.4		24386.4		23885.6		22578
2045	7		44982.8		34184		26185		25554.7		23578.3		21084.5		20652.8		19529.6
2045	8		43527.8		33367.6		25795.4		25200.9		23302.1		20908.6		20488.5		19420.9
2045	9		32346.5		25019.6		19522.7		19092.8		17692.5		15929.1		15615.2		14836.8
2045	10		38353.4		30566.7		24571.5		24109.7		22491.9		20461.9		20082.3		19219.2
2045	11		30829.4		25004.9		20438.2		20090.1		18810.1		17207.7		16899.1		16234.2
2045	12		22681.4		18496.6		15195		14944.2		14007.2		12835.1		12607.3		12124.7
2046	1		18097		14585		11850.5		11641.3		10885.6		9938.76		9758.34		9361.9
2046	2		12802.5		9902.71		7727.49		7557.41		7003.26		6305.47		6181.22		5873.26
2046	3		51274.2		40569.4		32383.4		31750.3		29573.5		26839.6		26334.6		25161
2046	4		42432.1		32693.2		25408		24837.3		22994.3		20672.3		20261.5		19231.8
2046	5		61175.1		46769.3		36052		35209.5		32534.5		29161.3		28572		27062.6
2046	6		58809.5		44626		34128.2		33300.4		30712.8		27447.1		26883.2		25409.7
2046	7		71014.1		54103.8		41551.7		40563.4		37448.7		33519.4		32836.7		31071.4
2046	8		72456.4		56069		43766		42803.8		39667.1		35717.1		35013.5		33270.3
2046	9		53318.9		41917.1		33247.1		32574.3		30297.7		27436.2		26913.2		25674.7
2046	10		40029.1		31924.5		25680.5		25199.7		23512.2		21395		20998.7		20099.3
2046	11		28698		23238.9		18966.1		18640.1		17446.9		15952.8		15665.8		15044.3
2046	12		21702.8		17687.6		14522		14281.5		13384.4		12262.2		12044.2		11581.8
2047	1		17536.3		14126.6		11473		11269.9		10537.3		9619.37		9444.6		9060
2047	2		29200.5		23370.4		18863.2		18516.8		17289.8		15750.9		15461.2		14810.6
2047	3		44310.7		34929.8		27780.3		27226.3		25338.9		22967.6		22532.2		21509.5
2047	4		48799.7		37750.5		29459.4		28811		26698.4		24038		23564.3		22390.1
2047	5		60845.2		46518.2		35859.4		35021.5		32361		29006		28419.8		26918.7
2047	6		56922.7		43196.8		33037.9		32236.8		29732.5		26572		26026.2		24600.4
2047	7		37671.4		28531		21776.6		21243.7		19584.1		17489.3		17128.6		16181.7
2047	8		42856.8		32827.4		25357.2		24770.5		22899.8		20541.5		20128.1		19075.3
2047	9		45769.7		35839.9		28315.2		27730.1		25769.1		23303.3		22855.5		21783
2047	10		16491.2		12663.3		9807.49		9583.48		8865.27		7960.14		7800.84		7397.98
2047	11		19740.9		15845.4		12824.9		12593.2		11765.8		10728.6		10532.4		10095.6
2047	12		21703.7		17679		14507.9		14266.8		13369.3		12246.4		12028.5		11565.4
2048	1		30171.8		24570.3		20158.2		19822.8		18574.8		17013.3		16710.4		16066.2
2048	2		36544.5		29408.6		23860.8		23435.9		21907.7		19992.6		19628.7		18825.1
2048	3		53707		42538.5		33989.6		33328.8		31050.7		28190		27660.6		26434.3
2048	4		45592.7		35218.4		27442.7		26834.3		24858.1		22369.3		21927.1		20826.8
2048	5		58466		44673.6		34417.2		33610.8		31053.2		27828		27264.9		25820.9
2048	6		60112.9		45616.4		34886.5		34040.4		31395.5		28057.5		27481.1		25975
2048	7		45610.7		34672.6		26568.4		25929.9		23926.4		21398.4		20960.6		19822.4
2048	8		45241.9		34709.3		26855		26238.5		24266.3		21780.4		21343.5		20235.7
2048	9		49665.3		38986.4		30876.9		30247.2		28123.8		25454.6		24967.9		23810.4
2048	10		26174.3		20592.8		16346.5		16017.1		14900.4		13497.1		13240.2		12633.5
2048	11		15632.3		12447		9997.04		9808.23		9148.32		8320.23		8165.63		7813.13
2048	12		14281.4		11536.2		9393.42		9229.67		8634.55		7889.12		7746.54		7435.42
2049	1		12618.3		10068.7		8103.6		7952.34		7420.69		6753.72		6628.75		6345.65
2049	2		36676.1		29513.1		23944.5		23517.9		21984.1		20062.1		19696.8		18890.2
2049	3		39036.6		30666.4		24306.6		23812.9		22145.2		20049		19666.3		18758.3
2049	4		42487.9		32752.5		25467.2		24896.6		23051.9		20728		20316.5		19286.6
2049	5		66909.7		51196.1		39498.3		38579		35655.1		31968.3		31323.3		29675
2049	6		67193.8		50979.2		38978.8		38032.3		35075.2		31343		30698.7		29014.3
2049	7		69439.6		52903.3		40629.2		39662.8		36617.2		32775		32107.4		30381.3
2049	8		58273.8		44960.9		34989.8		34209.1		31680.3		28494.9		27930.2		26519.6
2049	9		53909.7		42389.4		33628		32948.2		30646.7		27754		27225.2		25973.5
2049	10		39759.7		31707.3		25503.9		25026.2		23349.9		21246.8		20853.2		19959.7
2049	11		19911.6		15985.8		12941.3		12707.8		11873.4		10827.4		10629.4		10189.1
2049	12		21909.9		17850.5		14651.3		14408.2		13502.3		12368.9		12149		11681.7
2050	1		24396.5		19794.4		16184.7		15909.6		14897.1		13629.6		13385.3		12859.6
2050	2		50572.5		40884.7		33315.7		32737.5		30631.5		27993.8		27488.6		26388.8
2050	3		37643.2		29523.6		23362.8		22884.2		21273.8		19249.2		18880.6		18001.8
2050	4		48947.1		37879.4		29572		28922.5		26804.3		24137		23661.7		22485
2050	5		58455.9		44671.3		34419.7		33613.7		31056.8		27832.4		27269.4		25825.9
2050	6		45051.6		34188		26148.9		25515.1		23533.3		21032.4		20600.5		19472.4
2050	7		51471.1		39161.3		30034.9		29316.1		27056.6		24205.9		23711.6		22429.2
2050	8		34224.3		26027.7		19953.7		19475.3		17972.6		16076.8		15748.2		14895.1
2050	9		23957.4		18282.7		14067.8		13736.2		12687.4		11364.7		11134.2		10541.2
2050	10		30149		23842.3		19022		18649.2		17368.7		15760.4		15463.6		14772.8
2050	11		26693.4		21585		17593.1		17288.2		16176.9		14785.1		14518.4		13938.4
2050	12		17572.9		14265.1		11669.1		11471.3		10742.4		9829.85		9653.83		9275.65
